# Supplementary material for: VSV-Based Vaccines Reduce Virus Shedding and Viral Load in Hamsters Infected with SARS-CoV-2 Variants of Concern
Source: Vaccines (Basel). 2022 Mar 12;10(3):435. doi: 10.3390/vaccines10030435 (PMC8951568; doi:10.3390/vaccines10030435)
Supplement: Supplementary file 1 [file vaccines-10-00435-s001.zip]

Archive with 1 entries (1 files):
- vaccines-1611998-supplementary.pdf
